# Supplementary material for: Hemp Essential Oils as Novel Antioxidant and Bacteriostatic Agents in PLA-Based Packaging
Source: Polymers (Basel). 2026 Mar 27;18(7):824. doi: 10.3390/polym18070824 (PMC13074719; doi:10.3390/polym18070824)
Supplement: Supplementary file 1 [file polymers-18-00824-s001.zip]

Archive with 1 entries (1 files):
- polymers-4102862-supplementary.pdf
